# Supplementary material for: Synthesis of α,ε-N,N′-Di-stearoyl Lysine-Derived Amide Lipids and Their Application to Liposome Formulation: Incorporation of Lipid A-Ligand for Bacterial Targeting and Sialic Acid for Phagocytosis Resistance
Source: Int J Mol Sci. 2025 Sep 19;26(18):9176. doi: 10.3390/ijms26189176 (PMC12470916; doi:10.3390/ijms26189176)
Supplement: Supplementary file 1 [file ijms-26-09176-s001.zip]

Archive with 1 entries (1 files):
- ijms-3760743-supplemetary file - Dean...Zou-SI-revised.pdf
